# Supplementary material for: Shen-Yuan-Dan Capsule Attenuates Atherosclerosis and Foam Cell Formation by Enhancing Autophagy and Inhibiting the PI3K/Akt/mTORC1 Signaling Pathway
Source: Front Pharmacol. 2019 May 31;10:603. doi: 10.3389/fphar.2019.00603 (PMC6554665; doi:10.3389/fphar.2019.00603)
Supplement: Supplementary file 1 [file DataSheet_1.zip]

Archive with 4 entries (3 files):
- Supplementary figures/
- Supplementary figures/Supplementary Figure 1.tif
- Supplementary figures/Supplementary Figure 2.tif
- Supplementary figures/Supplementary Figure 3.tif
